# Supplementary material for: Identification of germline population variants misclassified as cancer-associated somatic variants
Source: Front Med (Lausanne). 2024 Mar 20;11:1361317. doi: 10.3389/fmed.2024.1361317 (PMC10987807; doi:10.3389/fmed.2024.1361317)
Supplement: Supplementary file 1 [file Data_Sheet_1.CSV]

Gene	Unique Positions	Unique Mutations
ABL1	273	274
PTPRT	219	219
HLA-A	200	214
JAK2	190	190
AFF3	183	183
PREX2	180	180
EGFR	171	172
ETV6	167	168
MLLT3	142	142
ALK	141	141
EBF1	137	137
MTOR	137	137
NOTCH1	135	135
AFDN	132	132
KMT2C	113	113
FAT1	112	114
FAM135B	112	112
FAT3	110	110
MUC4	104	104
ARHGEF12	85	85
CACNA1D	74	74
MYH11	70	70
APC	68	68
NSD1	67	68
CHST11	67	67
NOTCH2	67	67
FANCC	66	66
NTRK3	66	66
PTPRB	66	66
FOXP1	61	61
RET	61	61
MGMT	60	60
ATR	59	59
FANCD2	57	57
TP63	56	56
JAZF1	55	55
TERT	54	54
NCOR2	52	52
RGS7	52	52
BRCA1	50	50
FGFR2	50	50
CUX1	48	48
RAF1	47	47
SDHA	47	47
CDH10	44	44
SPEN	44	44
POLQ	42	42
DDX10	40	40
EP300	40	40
NUMA1	38	38
WWTR1	38	38
YWHAE	36	36
RSPO2	35	35
TET1	35	35
WT1	35	35
FGFR1OP	34	34
BCL2	33	33
CEP89	33	33
COL1A1	33	33
NUP98	33	33
TRRAP	33	33
HNF1A	32	32
VAV1	32	32
ZNRF3	32	32
RB1	31	32
CBLB	31	31
POT1	31	31
FBXW7	30	30
GOPC	30	30
TRIP11	30	30
AXIN2	29	30
PAX8	29	30
NF2	29	29
PALB2	29	29
CCDC6	28	28
BRD3	27	27
USP8	27	27
ERCC4	26	26
MAP2K2	26	26
SS18	26	26
DNM2	25	25
GSK3B	25	25
ERCC5	24	25
FGFR3	24	24
FGFR4	24	24
MACC1	24	24
POLD1	24	24
ERCC2	23	23
MAP3K13	23	23
MLLT10	23	23
TFEB	23	23
TFRC	23	23
ZNF331	23	23
KNL1	22	22
SRC	22	22
HSP90AA1	21	21
MLH1	21	21
RFWD3	21	21
IL21R	20	20
TGFBR2	20	20
THRAP3	20	20
ARNT	19	19
DNMT3A	19	19
FIP1L1	18	18
PDCD1LG2	18	18
BCL9L	17	17
CCND1	17	17
GLI1	17	17
PML	17	17
POU5F1	17	17
DDX6	16	16
MN1	16	16
NUTM1	16	16
HGF	15	15
LASP1	15	15
BCL7A	14	14
PMS1	14	14
RAC1	14	14
SLC45A3	14	14
KLK2	13	13
PLCG1	13	13
BCL9	12	12
CTNNB1	12	12
FLCN	12	12
HOOK3	12	12
PDGFB	12	12
PRKAR1A	12	12
RARA	12	12
RPN1	12	12
SF3B1	12	12
SPOP	12	12
ALDH2	11	11
DGCR8	11	11
ISX	11	11
PRRX1	11	11
TENT5C	10	11
A1CF	10	10
ETNK1	10	10
ETV4	10	10
FANCF	10	10
FAS	10	10
HMGA2	10	10
SALL4	10	10
SS18L1	10	10
SUZ12	10	10
CNOT3	9	9
KEAP1	9	9
REL	9	9
XPA	9	9
ZNF429	9	9
CCNB1IP1	8	8
LMNA	8	8
SFPQ	8	8
CANT1	7	7
CRLF2	7	7
MYCL	7	7
PRKACA	7	7
SDC4	7	7
ACKR3	6	6
HMGA1	6	6
LCK	6	6
LRIG3	6	6
MPL	6	6
TRIM27	6	6
CCND3	5	5
CDKN1B	5	5
FOXR1	5	5
PRF1	5	5
SMARCE1	5	5
FOXL2	4	4
KAT7	4	4
KNSTRN	4	4
PATZ1	4	4
SET	4	4
TLX1	4	4
TPM3	4	4
BIRC3	3	3
FEV	3	3
HEY1	3	3
KIF5B	3	3
MYCN	3	3
SMARCD1	3	3
SUB1	3	3
TFPT	3	3
TLX3	3	3
ZCCHC8	3	3
SIX2	2	2
WDCP	2	2
IL2	1	1
JUN	1	1
MYOD1	1	1
